# Supplementary material for: Exploring the effects of wearing facemasks on stair safety characteristics in young adults
Source: PLoS One. 2025 May 22;20(5):e0324333. doi: 10.1371/journal.pone.0324333 (PMC12097591; doi:10.1371/journal.pone.0324333)
Supplement: S1 Data — Results of standing lower visual field occlusion, stair descent and stair ascent outome variables for each participant. (XLSX) [file pone.0324333.s001.xlsx]

## Sheet: LVF occlusion
Standing lower visual field occlusion	Customised	No Face Mask	Unadjusted
PT01	30	15	45
PT02	25	12	40
PT03	30	20	45
PT04	25	7.5	35
PT05	30	12	45
PT06	20	7.5	40
PT07	12.5	12.5	30
PT08	22.5	7.5	45
Ascent stair LVF (LVFstair) occlusion
	Customised	No Face Mask	Unadjusted
Pt01	48.5568	39.1655	48.3001
Pt02	44.645	33.8443	63.2725
Pt03	22.3598	11.2587	38.0627
Pt04	29.5598	15.3767	35.9303
Pt05	41.1549	25.3678	50.6606
Pt06	44.6159	37.6388	64.4309
Pt07	29.7713	23.2685	44.2528
Pt08	21.7061	13.5764	34.1202
Descent stair LVF (LVFstair) occlusion
	Customised	No Face Mask	Unadjusted
Pt01	38.1286	26.4415	34.7053
Pt02	39.0602	20.6701	51.8408
Pt03	7.1151	-6.30708	16.2423
Pt04	19.1548	5.24206	28.3518
Pt05	22.5344	7.47793	30.8325
Pt06	33.6313	28.8568	51.3606
Pt07	7.78875	10.3262	27.0533
Pt08	2.6079	-7.74087	15.4838

## Sheet: Descent
Horizontal Toe Clearance
	Customised								No Face Mask								Unadjusted
	Step 1	Step 2	Step 3	Step 4	Step 5	Step 6	Step 7		Step 1	Step 2	Step 3	Step 4	Step 5	Step 6	Step 7		Step 1	Step 2	Step 3	Step 4	Step 5	Step 6	Step 7
Pt01	0.120702	0.0699358	0.0741928	0.0747436	0.0776372	0.0716604	0.0709932		0.11427	0.0696887	0.07125	0.0636432	0.0688992	0.0787775	0.0716095		0.135051	0.079867	0.0712515	0.075751	0.0798828	0.071003	0.0879015
Pt02	0.102215	0.040123	0.0437898	0.0490856	0.0453392	0.0556064	0.0535662		0.107366	0.044065	0.0485246	0.0503078	0.0477954	0.0614328	0.0666118		0.10818	0.042947	0.0464834	0.0557402	0.0516058	0.0619174	0.05201
Pt03	0.175092	0.0653242	0.100246	0.0647578	0.0843704	0.0677354	0.0854582		0.181982	0.0547744	0.0903884	0.0637768	0.0920282	0.0689216	0.0803764		0.247336	0.0752148	0.0903296	0.0675492	0.0780802	0.0794518	0.0916414
Pt04	0.195979	0.0934666	0.0921822	0.0956976	0.0913722	0.0815934	0.0993678		0.211815	0.0975974	0.0979052	0.089597	0.084769	0.0750134	0.107033		0.228661	0.101171	0.105873	0.0859196	0.0943084	0.0897642	0.0925176
Pt05	0.21404	0.0918394	0.103126	0.088504	0.100663	0.0782618	0.0971398		0.222511	0.101097	0.112026	0.086071	0.102215	0.0788102	0.0917476		0.251602	0.0955848	0.114233	0.0944924	0.111729	0.0843938	0.0951922
Pt06	0.050804	0.0508973	0.0491352	0.043609	0.057357	0.0575713	0.0462542		0.0502224	0.0499272	0.0466806	0.0490304	0.0542964	0.0589456	0.042454		0.0505563	0.0487544	0.0480532	0.0550386	0.0532026	0.04975	0.0485392
Pt07	0.181071	0.0659302	0.0577636	0.067693	0.0702616	0.0783026	0.07828		0.207927	0.0748544	0.063381	0.0680688	0.061254	0.0649082	0.0688068		0.159145	0.0756922	0.0581504	0.0674128	0.0622952	0.065391	0.0682858
Pt08	0.123158	0.086668	0.0851078	0.0679642	0.0850182	0.0681628	0.0855526		0.126135	0.0819274	0.0862584	0.0651148	0.084341	0.0755982	0.0962346		0.116746	0.0773998	0.0819946	0.0752788	0.095554	0.0683478	0.0863494
Foot Placement
	Customised								No Face Mask								Unadjusted
	Stair Landing	Step 1	Step 2	Step 3	Step 4	Step 5	Step 6		Stair Landing	Step 1	Step 2	Step 3	Step 4	Step 5	Step 6		Stair Landing	Step 1	Step 2	Step 3	Step 4	Step 5	Step 6
Pt01	-0.0051228	0.0478084	0.0478496	0.0547282	0.056911	0.0565848	0.0453296		0.0235638	0.0502872	0.051654	0.0502812	0.0530103	0.0699167	0.048361		-0.0012	0.0500432	0.050873	0.0427572	0.0630612	0.052131	0.0563913
Pt02	0.0750348	0.090155	0.106444	0.0985216	0.106033	0.104705	0.101925		0.045607	0.0864922	0.105448	0.092386	0.108815	0.0973618	0.110038		0.0670048	0.0807488	0.0997582	0.0960636	0.114833	0.109327	0.100353
Pt03	-0.130019	0.0437924	0.0367588	0.0495962	0.0214848	0.050788	0.0195514		-0.172432	0.0446294	0.0283938	0.0494252	0.0230136	0.0461104	0.0163136		-0.0970562	0.0535556	0.0329872	0.047303	0.0201908	0.0566556	0.022972
Pt04	0.0303286	0.028476	0.0340054	0.0421154	0.0350832	0.0329774	0.047413		0.0346068	0.029064	0.0405204	0.0344582	0.0281958	0.0302394	0.0433412		0.0352512	0.0295794	0.0415422	0.0337454	0.0347658	0.0294448	0.0364656
Pt05	0.0111754	0.0289082	0.0638564	0.0327798	0.0596282	0.025238	0.0549826		0.0105322	0.0329248	0.071941	0.037527	0.0579642	0.0294432	0.0567464		0.0284544	0.0283052	0.068519	0.0291596	0.0663204	0.0333212	0.0526518
Pt06	0.0214658	0.0632073	0.065817	0.0499093	0.070789	0.0652812	0.06424		0.0215358	0.0697311	0.0757708	0.0526876	0.0730176	0.0626962	0.0844834		0.0684532	0.0733818	0.0684532	0.0652502	0.0792212	0.0632846	0.0906998
Pt07	0.0334212	0.0400804	0.0549308	0.0516652	0.0676304	0.064469	0.0676012		0.035945	0.050805	0.0600846	0.0488644	0.0594402	0.0500596	0.054752		0.0261416	0.0485176	0.0566288	0.0527774	0.0506814	0.052203	0.0594232
Pt08	-0.0125984	0.0233666	0.0071014	0.0051518	0.0081218	0.0129176	0.0102446		-0.0263588	0.0169504	0.0035116	0.003277	0.0029526	0.0123826	0.0071366		-0.0482274	0.015548	0.0003072	0.0120442	0.0038872	0.0171002	0.0105594
Stair Descent Duration
	Customised	No Face Mask	Unadjusted
Pt01	3.79167	3.34375	3.7375
Pt02	3.39667	3.55	3.59333
Pt03	4.18833	3.93167	4.425
Pt04	3.675	3.59	3.79333
Pt05	3.325	3.325	3.74667
Pt06	3.79583	3.82333	3.82
Pt07	2.71333	2.92333	2.88167
Pt08	4.37833	4.44167	5.01667
Peak Head Flexion
	Customised	No Face Mask	Unadjusted
Pt01	5.56492	-1.67342	24.3697
Pt02	-3.3604	0.81633	1.92048
Pt03	31.0179	33.3051	35.5167
Pt04	9.26712	6.09993	11.7477
Pt05	13.1296	9.48514	18.884
Pt06	-2.42737	-8.78639	7.09308
Pt07	11.1143	8.96808	8.87191
Pt08	22.9383	18.557	34.2772
Margin of Stability Anterior
	Customised								No Face Mask								Unadjusted
	Step 1	Step 2	Step 3	Step 4	Step 5	Step 6			Step 1	Step 2	Step 3	Step 4	Step 5	Step 6			Step 1	Step 2	Step 3	Step 4	Step 5	Step 6
PT01	0.0092812	-0.0358774	-0.029452	-0.0437716	-0.0394034	-0.0804438			0.0404263	-0.0052805	-0.011743	0.0166475	-0.0046095	-0.0412918			0.031751	-0.0143582	-0.0144687	-0.0348188	-0.023688	-0.0806093
PT02	0.102904	0.036403	0.0211744	-0.0044934	-0.0096174	-0.0408806			0.0511016	0.004125	0.0016262	0.00817	0.0061946	-0.0724404			0.0460714	0.0097216	-0.0017656	0.0053112	-0.0154618	-0.087229
PT03	-0.018988	-0.0524786	-0.133204	-0.089821	-0.179064	-0.248096			-0.0056748	0.0107424	-0.0818754	-0.0437766	-0.117137	-0.10097			-0.0627192	-0.0680476	-0.145282	-0.105869	-0.191274	-0.16227
PT04	0.0141024	-0.0039084	-0.0306362	-0.0282408	-0.0429264	-0.0515882			0.0130946	-0.0038052	-0.0120428	-0.0191198	-0.049342	-0.0479588			0.0068726	-0.0169832	-0.031951	-0.0259496	-0.0554334	-0.057909
PT05	0.0141024	-0.0039084	-0.0306362	-0.0282408	-0.0429264	-0.0515882			0.0130946	-0.0038052	-0.0120428	-0.0191198	-0.049342	-0.0479588			0.0068726	-0.0169832	-0.031951	-0.0259496	-0.0554334	-0.057909
PT06	-0.0772866	-0.0690465	-0.0839195	-0.0703027	-0.0503878	-0.112777			-0.0852709	-0.0630506	-0.0717694	-0.0790834	-0.0653334	-0.147118			-0.0701794	-0.058056	-0.0647932	-0.0683958	-0.0517168	-0.107935
PT07	0.0845518	0.0698954	0.0513196	0.0559058	0.0127748	-0.0053468			0.0572776	0.0361054	-0.0098668	0.0159746	-0.0264588	0.0007564			0.0387856	0.018875	0.0057316	0.0100946	0.0022726	0.0007442
PT08	-0.0262318	-0.0463498	-0.0694846	-0.0742426	-0.0704232	-0.078943			-0.0529536	-0.0524738	-0.0801396	-0.0891594	-0.0825138	-0.0924298			-0.0681794	-0.0666048	-0.0905986	-0.0778132	-0.0882582	-0.0992656
Margin of Stability Anterior
	Customised								No Face Mask								Unadjusted
	Step 1	Step 2	Step 3	Step 4	Step 5	Step 6			Step 1	Step 2	Step 3	Step 4	Step 5	Step 6			Step 1	Step 2	Step 3	Step 4	Step 5	Step 6	All Steps
Pt01	0.0020888	0.0118814	0.0016202	0.0108656	0.0030424	0.005376			0.0413737	0.040033	0.048731	0.0423895	0.0646053	0.0515502			0.0184855	0.0198243	0.00963425	0.0200288	0.0174095	0.0356925	0.0201791
Pt02	0.0197166	0.0691596	0.0380444	0.065543	0.0385868	0.0666804			0.0248066	0.0755602	0.041284	0.0842022	0.0371144	0.102454			0.013237	0.0673548	0.0308394	0.0701392	0.044949	0.0838712	0.0517318
Pt03	0.0241106	0.0404614	0.091419	0.0550904	0.106103	0.0887768			0.0112064	0.0109114	0.058013	0.027518	0.0681556	0.0166066			0.060048	0.0467256	0.0883754	0.0582066	0.120653	0.0523228	0.0710552
Pt04	0.0003132	0.008158	0.026896	0.017131	0.0293086	0.0320278			0.0007824	0.0107636	0.0118752	0.0210908	0.0245746	0.029164			0.001984	0.0208106	0.0142924	0.0199044	0.0292396	0.022639	0.018145
Pt05	0.025618	0.0573392	0.0424542	0.0720944	0.0463002	0.0672816			0.0235244	0.0639858	0.0392564	0.0675068	0.0495792	0.0658176			0.0267444	0.0692754	0.0378222	0.056145	0.0434738	0.0730082	0.0510782
Pt06	0.0243601	0.0139722	0.0195708	0.0166628	0.019404	0.0521905			0.0635956	0.071292	0.0262762	0.0754562	0.0325352	0.112419			0.0562379	0.0663626	0.0342674	0.0695248	0.0254372	0.0855976	0.0562379
Pt07	0.0548908	0.060788	0.0703608	0.0688468	0.0716366	0.0633882			0.0426302	0.0612536	0.0645676	0.0541946	0.0669222	0.0685932			0.0481748	0.0645586	0.0607972	0.0580754	0.0628562	0.0703774	0.0608066
Pt08	0.0019904	0.0059094	0.005389	0.0247164	0.0018982	0.0209614			0.0016916	0.003963	0.0028408	0.01726	0.002407	0.015186			0.0113726	0.0065176	0.000994	0.0068294	6.82e-05	0.0115236	0.00621757

## Sheet: Ascent
Vertical Toe Clearance
	Customised								No Face Mask								Unadjusted
	Step 1	Step 2	Step 3	Step 4	Step 5	Step 6	Step 7		Step 1	Step 2	Step 3	Step 4	Step 5	Step 6	Step 7		Step 1	Step 2	Step 3	Step 4	Step 5	Step 6	Step 7
Pt01	-0.0838824	-0.072011	-0.0724584	-0.0692852	-0.0673922	-0.0642614	-0.066952		-0.0785348	-0.0578422	-0.0617996	-0.0584566	-0.0588932	-0.0532098	-0.0695748		-0.0961648	-0.070079	-0.0729642	-0.0700556	-0.0688768	-0.062905	-0.0767216
Pt02	-0.076229	-0.0480036	-0.0699674	-0.0594456	-0.0622984	-0.0536676	-0.0749398		-0.0851192	-0.056313	-0.0833276	-0.0678776	-0.0788188	-0.0663266	-0.0967994		-0.0799618	-0.0485802	-0.0730984	-0.0576844	-0.0720648	-0.0547212	-0.0830436
Pt03	-0.0211624	-0.0313462	-0.029296	-0.0402274	-0.018033	-0.0367518	-0.0417682		-0.0203258	-0.0293134	-0.0219668	-0.0346042	-0.0175216	-0.034979	-0.0417408		-0.0323696	-0.032797	-0.0405238	-0.0429916	-0.0311076	-0.0378688	-0.0519086
Pt04	-0.054946	-0.0369826	-0.0434784	-0.0388268	-0.0447964	-0.0317126	-0.0497414		-0.0436526	-0.0359276	-0.0325354	-0.029212	-0.0370556	-0.028151	-0.0388098		-0.0536862	-0.0395594	-0.0394312	-0.03669	-0.0404908	-0.0295896	-0.0484316
Pt05	-0.0934096	-0.0499046	-0.05486	-0.0470492	-0.0451968	-0.0451114	-0.0668468		-0.08344	-0.0404062	-0.0480282	-0.0474464	-0.0435882	-0.0443332	-0.0624514		-0.120157	-0.0691704	-0.0583848	-0.065974	-0.0482988	-0.0557772	-0.0713196
Pt06	-0.0662306	-0.054487	-0.0523866	-0.0498684	-0.0453134	-0.0480288	-0.048756		-0.0632738	-0.0541024	-0.0535588	-0.0504834	-0.0470596	-0.0477144	-0.0451328		-0.0686284	-0.0574218	-0.0541158	-0.0578228	-0.0503556	-0.0527224	-0.0591038
Pt07	-0.0774598	-0.03916	-0.0387386	-0.0446754	-0.0333772	-0.0428538	-0.0477886		-0.0610406	-0.0319442	-0.0317662	-0.034183	-0.0292218	-0.0343422	-0.032529		-0.0639564	-0.033742	-0.0289748	-0.0339682	-0.0277446	-0.039718	-0.0290586
Pt08	-0.108967	-0.0499872	-0.0754304	-0.0429968	-0.0762316	-0.0415616	-0.0857868		-0.0915488	-0.0456938	-0.0752938	-0.0410128	-0.0789486	-0.0439328	-0.0805304		-0.112336	-0.0611822	-0.0869436	-0.0520928	-0.077187	-0.0489664	-0.103753
Foot Placement
	Customised								No Face Mask								Unadjusted
	Step 1	Step 2	Step 3	Step 4	Step 5	Step 6	Step 7		Step 1	Step 2	Step 3	Step 4	Step 5	Step 6	Step 7		Step 1	Step 2	Step 3	Step 4	Step 5	Step 6	Step 7
Pt01	0.111325	0.0923644	0.099324	0.093347	0.0983784	0.0679196	-0.0600698		0.0856698	0.0723314	0.079297	0.0715926	0.0933476	0.0685624	-0.0564396		0.106668	0.075553	0.0836162	0.0838648	0.0906592	0.0781702	-0.0373954
Pt02	0.125362	0.144323	0.125734	0.134956	0.126232	0.109895	-0.0772687		0.118307	0.10428	0.112598	0.113348	0.129675	0.0988364	-0.0997734		0.14811	0.143895	0.13034	0.137446	0.12793	0.104043	-0.133748
Pt03	0.0655312	0.1017	0.0657766	0.103565	0.0786098	0.0884924	-0.0827448		0.0747686	0.107447	0.0560274	0.098475	0.0765964	0.100526	-0.109117		0.0695614	0.0880368	0.0630244	0.0969836	0.0758436	0.106031	-0.159148
Pt04	0.0742154	0.0493082	0.0666108	0.0377036	0.0572608	0.0253432	-0.211409		0.0934586	0.0757966	0.0957856	0.0683898	0.0801856	0.0501928	-0.222007		0.093897	0.0742592	0.0835482	0.0569188	0.0679316	0.0351538	-0.221462
Pt05	0.044947	0.06066	0.0356024	0.0627426	0.0362032	0.0572422	-0.159738		0.0409822	0.0664498	0.0347554	0.0661322	0.0380488	0.0659418	-0.13141		0.028311	0.0430984	0.0083364	0.0359508	0.0093688	0.0411372	-0.190462
Pt06	0.0619802	0.0544946	0.052667	0.0697772	0.0550628	0.0731662	-0.0162538		0.0634888	0.0624702	0.0634306	0.0834514	0.0629842	0.081632	-0.017371		0.0676792	0.052493	0.0528308	0.0662518	0.0542526	0.0475916	-0.0578842
Pt07	0.100757	0.0805098	0.0889882	0.0842306	0.0946908	0.0669772	-0.142293		0.120587	0.0918292	0.113975	0.11079	0.129129	0.0889236	-0.0499026		0.0999258	0.093459	0.103026	0.0999552	0.111371	0.0859398	-0.0258288
Pt08	0.0266416	0.0393178	0.030147	0.0339216	0.0400918	0.017151	-0.119971		0.0242906	0.0206074	0.0316928	0.024847	0.0295604	-0.0046298	-0.136437		0.0203976	0.0241184	0.020677	0.0217558	0.0118376	-0.0111354	-0.183166
Stair Ascent Duration
	Customised	No Face Mask	Unadjusted
Pt01	3.75167	3.45	3.92333
Pt02	3.48667	3.63667	3.72667
Pt03	4.29167	4.21	4.35833
Pt04	3.94833	3.795	3.89333
Pt05	3.60333	3.5	3.95833
Pt06	4.36167	4.17	4.18167
Pt07	3.20333	3.235	3.20667
Pt08	4.24333	4.15167	4.85667
Peak Head Flexion
	Customised	No Face Mask	Unadjusted
Pt01	-1.9623	-7.37564	14.4755
Pt02	-5.49667	-8.22333	-11.293
Pt03	22.1206	18.7387	17.2409
Pt04	1.75816	-2.68201	3.88903
Pt05	-2.90548	-4.02916	3.09242
Pt06	-14.9458	-20.8983	-15.049
Pt07	-11.6955	-3.90248	-6.55301
Pt08	8.36136	6.45833	25.7033
Margin of Stability Anterior
	Customised								No Face Mask								Unadjusted
	Step 1	Step 2	Step 3	Step 4	Step 5	Step 6	Step 7		Step 1	Step 2	Step 3	Step 4	Step 5	Step 6	Step 7		Step 1	Step 2	Step 3	Step 4	Step 5	Step 6	Step 7
PT01	0.151908	0.122945	0.0845824	0.106112	0.101523	0.0978068	0.126556		0.149601	0.108897	0.102238	0.109625	0.0973354	0.0936782	0.122809		0.181437	0.126968	0.0939154	0.111067	0.106251	0.115278	0.145608
PT02	0.0873438	0.0222348	0.0253356	0.0248074	0.030639	0.0371708	0.127422		0.124914	0.0423006	0.0370028	0.0420138	0.0373162	0.0514678	0.138672		0.119824	0.0486256	0.0534116	0.0451954	0.0426212	0.0577078	0.141582
PT03	0.202125	0.110863	0.0978566	0.094258	0.114307	0.101794	0.163987		0.183587	0.0999844	0.100997	0.0744468	0.100284	0.0795048	0.171898		0.170465	0.100338	0.079714	0.0780076	0.115493	0.0586718	0.212403
PT04	0.167318	0.098863	0.0684852	0.0829454	0.0648074	0.0793218	0.216896		0.109552	0.078067	0.0419712	0.061797	0.0444582	0.0587232	0.217648		0.140882	0.0896216	0.0547314	0.0637692	0.0531566	0.0637458	0.2342
PT05	0.190942	0.0729378	0.083614	0.0519594	0.0761416	0.033203	0.157459		0.176769	0.0749866	0.0731912	0.0431106	0.066882	0.0308628	0.139987		0.206752	0.110888	0.116718	0.0890444	0.0982126	0.0660042	0.171577
PT06	0.261944	0.18816	0.161134	0.151902	0.16278	0.15483	0.210293		0.240864	0.160475	0.153867	0.138974	0.151955	0.133483	0.196205		0.24247	0.181199	0.15349	0.139937	0.15092	0.153228	0.196391
PT07	0.083847	0.0617186	0.0333114	0.0438714	0.028089	0.036471	0.154281		0.0653514	0.066206	0.0439556	0.047115	0.0354116	0.0638412	0.104094		0.0833514	0.0623134	0.0432336	0.0419996	0.0382356	0.048655	0.0782038
PT08	0.172592	0.122942	0.0964768	0.104893	0.0938224	0.132481	0.143543		0.165426	0.129685	0.0869658	0.103611	0.0781642	0.125195	0.153932		0.236919	0.160686	0.128124	0.137744	0.125511	0.151386	0.212029
Margin of Stability Anterior
	Customised								No Face Mask								Unadjusted
	Step 1	Step 2	Step 3	Step 4	Step 5	Step 6	Step 7		Step 1	Step 2	Step 3	Step 4	Step 5	Step 6	Step 7		Step 1	Step 2	Step 3	Step 4	Step 5	Step 6	Step 7
Pt01	0.155908	0.139686	0.132973	0.121313	0.135855	0.128765	0.131915		0.148584	0.138468	0.135555	0.123274	0.135703	0.134457	0.137427		0.16349	0.129284	0.131558	0.123829	0.13552	0.127208	0.135125
Pt02	0.114845	0.117504	0.104884	0.113246	0.105152	0.105273	0.106978		0.128625	0.128436	0.115388	0.115027	0.118508	0.118543	0.129252		0.127744	0.126997	0.115126	0.123659	0.110291	0.123492	0.116271
Pt03	0.130662	0.144283	0.113653	0.119756	0.132246	0.12573	0.120765		0.117391	0.130244	0.121714	0.120866	0.127684	0.116518	0.116476		0.132735	0.141558	0.118722	0.123903	0.138754	0.13005	0.120309
Pt04	0.12383	0.107014	0.112684	0.10446	0.112759	0.102045	0.122348		0.118389	0.108325	0.106765	0.0970772	0.107264	0.100152	0.10026		0.117577	0.107604	0.11365	0.10718	0.110576	0.101661	0.109811
Pt05	0.182774	0.157746	0.15991	0.140867	0.159331	0.138844	0.175798		0.187151	0.163888	0.14864	0.14545	0.156882	0.144928	0.165466		0.185255	0.170884	0.167604	0.163444	0.163143	0.152671	0.174485
Pt06	0.125077	0.135109	0.118136	0.129926	0.119469	0.127166	0.129606		0.131534	0.132383	0.124219	0.119722	0.127298	0.123173	0.127718		0.126039	0.132707	0.121289	0.127197	0.116855	0.124545	0.125345
Pt07	0.159479	0.163677	0.156706	0.153906	0.14878	0.148879	0.153775		0.150037	0.146309	0.151378	0.146145	0.143327	0.136745	0.151945		0.156711	0.152601	0.160955	0.144757	0.151852	0.139139	0.142784
Pt08	0.11803	0.105419	0.113613	0.102043	0.114418	0.101534	0.11408		0.122544	0.10875	0.111091	0.101432	0.116422	0.0995612	0.115986		0.11733	0.116435	0.103068	0.11217	0.100842	0.107329	0.106186
